# Supplementary material for: Nasal airway epithelial cell IL-6 and FKBP51 gene expression and steroid sensitivity in asthmatic children
Source: PLoS One. 2017 May 11;12(5):e0177051. doi: 10.1371/journal.pone.0177051 (PMC5426685; doi:10.1371/journal.pone.0177051)
Supplement: S1 Table — (XLSX) [file pone.0177051.s001.xlsx]

## Sheet: Feuil1
DCt	NFKB	NFKB	NFKB	IL6	IL6	IL6	FKBP51	FKBP51	FKBP51	LIF	LIF	LIF	SERPINB2	SERPINB2	SERPINB2	PORIN	PORIN	PORIN
	NON ASTHMATIC	CONTROLLED ASTHMA	UNCONTROLLED ASTHMA	NON ASTHMATIC	CONTROLLED ASTHMA	UNCONTROLLED ASTHMA	NON ASTHMATIC	CONTROLLED ASTHMA	UNCONTROLLED ASTHMA	NON ASTHMATIC	CONTROLLED ASTHMA	UNCONTROLLED ASTHMA	NON ASTHMATIC	CONTROLLED ASTHMA	UNCONTROLLED ASTHMA	NON ASTHMATIC	CONTROLLED ASTHMA	UNCONTROLLED ASTHMA
CTRL	0.111	0.0425	0.00857	0.00791	0.0278	0.1	0.13	0.0401	0.0299	0.0386	0.0717	0.253	2.61	1.81	2.09	0.379	0.213	0.143
CTRL	0.0113	0.0544	0.0442	0.00201	0.00521	0.00961	0.0297	0.156	0.00683	0.00829	0.0564	0.0685	1.66	4.03	0.693	0.128	0.39	0.121
CTRL	0.0437	0.0148	0.0424	0.00564	0.0325	0.0221	0.0675	0.0249	0.0932	0.0647	0.0456	0.216	1.67	1.2	10.9	0.451	0.145	0.347
CTRL	0.0577	0.0244		0.00374	0.0403	0.0762	0.0386	0.0544	0.0319	0.0716	0.179	0.114	2.21	6.14	0.79	0.308	0.299	0.173
CTRL	0.0302	0.00694		0.0385	0.000687		0.0684	0.023		0.179	0.00195		2.79	0.146		0.651	0.101
CTRL	0.097	0.0116		0.04	0.0381		0.436	0.0081		0.28	0.0176			0.146		1.39	0.041
CTRL		0.0178			0.0173			0.00797			0.0149			0.137			0.0866
CTRL		0.0362			0.0124			0.0296			0.0538			0.411			0.165
TNF	0.0792	0.0459	0.00849	0.0151	0.0623	0.15	0.0784	0.0508	0.0336	0.0336	0.0922	0.28	4.07	4.28	4.13	0.376	0.274	0.249
TNF	0.0379	0.0974	0.0883	0.0147	0.00453	0.00981	0.0913	0.149	0.00879	0.0232	0.061	0.105	3.26	5.97	0.81	0.221	0.432	0.15
TNF	0.0345	0.0114	0.0502	0.00518	0.0295	0.0249	0.0592	0.0149	0.198	0.0461	0.0521	0.363	1.8	1.27		0.449	0.134	0.484
TNF	0.0306	0.056		0.00468	0.0322	0.0948	0.0299	0.0816	0.0261	0.0292	0.0781	0.108	1.11	4.48	0.577	0.238	0.273	0.119
TNF	0.0495	0.0169		0.0559	0.02		0.0663	0.00743		0.132	0.183		2.51	0.766		0.368	0.0517
TNF	0.196	0.00992		0.0738	0.0687		0.394	0.00539		0.354	0.0333		14.5	0.131		0.88	0.048
TNF		0.00916			0.0284			0.00246			0.012			0.154			0.0601
TNF		0.103			0.0539			0.0337			0.221			0.3			0.101
DEX	0.0497	0.0573	0.0324	0.00256	0.0217	0.0369	0.792	0.282	0.0328	0.0504	0.0674	0.0786	0.502	2.4	1.01	0.166	0.24	0.0658
DEX	0.0355	0.132	0.0527	0.00883	0.0049	0.00985	0.105	0.999	0.101	0.0177	0.0566	0.0646	4.29	7.88	0.559	0.281	0.414	0.147
DEX	0.0718	0.0105	0.052	0.00408	0.0192	0.00945	0.436	0.074	0.525	0.0812	0.0311	0.234	4.04	1.5	15.1	0.332	0.0943	0.549
DEX	0.0504	0.0395		0.000906	0.0458	0.129	0.362	0.163	0.376	0.0346	0.15	0.122	1.3	17	1.1	0.212	0.414	0.198
DEX	0.0377	0.0212		0.0317	0.00134		0.466	0.269		0.15			2.53	0.233		0.458	0.17
DEX	0.0849	0.000186		0.021	0.000559		1.2	0.0111		0.129	0.00209		8.03	0.000477		0.504	0.042
DEX		0.00485			0.0136			0.0337			0.0119			0.0851			0.047
DEX		0.0578			0.0111			0.222			0.0862			0.689			0.213
TNF +DEX	0.13	0.0549	0.0177	0.00761	0.0272	0.0115	1.01	0.135	0.0591	0.0547	0.0605	0.0644	0.805	1.45	0.862	0.168	0.175	0.584
TNF +DEX	0.0216	0.087	0.0316	0.00627	0.0056	0.00677	0.0789	0.526	0.32	0.0136	0.0814	0.161	2.17	4.08	8.69	0.139	0.365	0.42
TNF +DEX	0.0133	0.0177	0.0445	0.00128	0.0476	0.121	0.0851	0.185	0.19	0.026	0.0643	0.156	0.742	2.17	0.499	0.15	0.17	0.149
TNF +DEX	0.053	0.0982		0.00225	0.0591		0.506	0.337		0.0575	0.198		1.93	14.1		0.534	0.494
TNF +DEX	0.0247	0.0669		0.0364	0.0283		0.258	0.18		0.121	0.0174		2.84	0.956		0.354	0.162
TNF +DEX	0.0886	0.000183		0.0319	0.00252		1.88	0.00284		0.317	0.00166		9.48	0.000966		0.924	0.00509
TNF +DEX		0.013			0.0261			0.0657			0.0194			0.129			0.0737
TNF +DEX		0.0799						0.114			0.146			1.6			0.14
